# Supplementary material for: Purification, Chemical Characterization and Immunomodulatory Activity of a Sulfated Polysaccharide from Marine Brown Algae Durvillaea antarctica
Source: Mar Drugs. 2022 Mar 24;20(4):223. doi: 10.3390/md20040223 (PMC9026115; doi:10.3390/md20040223)
Supplement: Supplementary file 1 [file marinedrugs-20-00223-s001.zip]

Archive with 1 entries (1 files):
- marinedrugs-1626769-supplementary.pdf
